# Supplementary material for: Mutations in NSUN3, a Mitochondrial Methyl Transferase Gene, Cause Inherited Optic Neuropathy
Source: Genes (Basel). 2024 Apr 24;15(5):530. doi: 10.3390/genes15050530 (PMC11121614; doi:10.3390/genes15050530)
Supplement: Supplementary file 1 [file genes-15-00530-s001.zip]

Archive with 1 entries (1 files):
- genes-2946037-supplementary.pdf
